# Supplementary material for: Cosmetic Treatment Using Botulinum Toxin in the Oral and Maxillofacial Area: A Narrative Review of Esthetic Techniques
Source: Toxins (Basel). 2023 Jan 17;15(2):82. doi: 10.3390/toxins15020082 (PMC9964918; doi:10.3390/toxins15020082)
Supplement: Supplementary file 1 [file toxins-15-00082-s001.zip]

Archive with 1 entries (1 files):
- toxins-2101528-supplementary.pdf
